# Supplementary material for: A Proof-of-Concept for a Hypolipidemic Brown Trout Model
Source: Toxics. 2024 Mar 15;12(3):219. doi: 10.3390/toxics12030219 (PMC10974606; doi:10.3390/toxics12030219)
Supplement: Supplementary file 1 [file toxics-12-00219-s001.zip]

Archive with 1 entries (1 files):
- toxics-2890483-supplementary.pdf
